# Supplementary material for: Metabolic Analysis of Four Cultivars of Liriope platyphylla
Source: Metabolites. 2019 Mar 26;9(3):59. doi: 10.3390/metabo9030059 (PMC6468586; doi:10.3390/metabo9030059)
Supplement: Supplementary file 1 [file metabolites-09-00059-s001.zip]

Archive with 5 entries (4 files):
- metabolites-455010-supp/
- metabolites-455010-supp/190324_Metabolites_ Supplementary Figure S1.pdf
- metabolites-455010-supp/190324_Metabolites_ Supplementary Table S2.pdf
- metabolites-455010-supp/190324_Metabolites_Supplementary Table S1.xlsx
- metabolites-455010-supp/190324_Metabolites_Supplementary Table S3.xlsx
