# Supplementary material for: Metabolic Analysis of Four Cultivars of Liriope platyphylla
Source: Metabolites. 2019 Mar 26;9(3):59. doi: 10.3390/metabo9030059 (PMC6468586; doi:10.3390/metabo9030059)
Supplement: Supplementary file 1 [file metabolites-09-00059-s001.zip › metabolites-455010-supp/190324_Metabolites_Supplementary Table S1.xlsx]

## Sheet: Sheet1
	Table S1. Metabolite peak height differences using GS-TOFMS
			Amino acids																		Organic acids											Phenolics						Sugars								Sugar alcohols			Amine
		Replicates	Alanine	β-Alanine	4-Aminobutyric acid	Arginine	Asparagine	Aspartic acid	Glutamic acid	Pyroglutamic acid	Glutamine	Glycine	Isoleucine	Leucine	Phenylalanine	Proline	Serine	Threonine	Tryptophane	Valine	Citric acid	Fumaric acid	Glyceric acid	Glycolic acid	Lactic acid	Malic acid	Nicotinic acid	Pyruvic acid	Shikimic acid	Succinic acid	Threonic acid	Ferulic acid	p-Coumaric acid	p-Hydroxybenzoic acid	Sinapic acid	Vanillic acid	Quinic acid	Fructose	Galactose	Glucose	Mannose	Raffinose	Sucrose	Trehalose	Xylose	Glycerol	Inositol	Mannitol	Ethanolamine
	Liriope Tuber No.1	1	8.43823	0.0755348	3.8234	0.0128799	0.710888	0.156277	0.879828	42.3884	5.1125	2.69649	0.216336	0.124324	0.0489693	4.29258	10.4702	0.126724	0.00497679	0.565094	11.2328	0.129382	0.302173	0.0913951	0.186355	14.3205	0.0121781	0.0207211	0.188383	0.756657	1.37252	0.00174694	0.0237047	0.0119903	0.000530949	0.00266239	0.203266	65.7474	0.0750286	9.84343	2.00827	46.6	40.745	0.250134	0.0193868	3.24079	2.37697	0.418237	0.822929
		2	7.94223	0.0664303	3.29987	0.21826	2.53806	0.455193	1.14721	46.7995	11.6383	2.26903	0.306807	0.18129	0.0683553	6.20141	10.0064	0.219824	0.0125589	0.735932	11.4036	0.134077	0.291295	0.0823403	0.237112	14.9728	0.0134665	0.0219024	0.196952	0.779355	1.33508	0.00143081	0.0149686	0.00631533	0.00115565	0.00279362	0.205879	69.9887	0.0701088	10.1141	2.09557	45.2431	41.6202	0.254937	0.01635	2.94149	2.30365	0.436033	0.663824
		3	9.10865	0.0703224	3.40314	0.34458	2.85116	0.541419	1.07489	49.7747	3.53516	2.38636	0.349427	0.227586	0.0758201	7.62395	10.7707	0.259738	0.0163519	0.874037	11.4979	0.135806	0.296992	0.0856519	0.232454	15.4448	0.0119654	0.0227821	0.193565	0.772385	1.39279	0.00133763	0.0126396	0.00475466	0.00210219	0.00280047	0.212062	71.6183	0.0652909	10.2873	2.08149	44.3147	43.0017	0.261299	0.0159507	3.04765	2.35338	0.428455	0.667125
	Cheongyangjaerae	1	13.6047	0.133885	5.03375	0.0341937	1.25251	0.238863	0.818628	40.9666	2.92676	2.83897	0.280192	0.211169	0.0717035	8.76159	10.0447	0.202708	0.00744032	0.954729	4.1291	0.0840742	0.223162	0.0789119	0.164046	8.59387	0.011766	0.0152727	0.126872	0.308796	0.510653	0.00126169	0.0186136	0.00941564	0.000564855	0.00808549	0.0964036	59.5824	0.0851046	14.0653	3.03908	72.5878	47.1765	0.315226	0.0183412	2.84005	0.871256	0.407327	0.925475
		2	12.4971	0.129336	4.73683	0.0924414	2.33811	0.576921	1.05045	47.5598	6.15689	2.69964	0.434754	0.344152	0.0855062	16.9415	11.0163	0.335443	0.0110188	1.1905	4.24885	0.0847744	0.21914	0.0777439	0.203865	8.9822	0.0127393	0.0163013	0.128892	0.30078	0.503165	0.00100362	0.0145051	0.00784406	0.000467177	0.00803199	0.0965738	61.1354	0.0838682	14.3219	3.02253	64.4602	49.2457	0.313337	0.0140872	2.73642	0.873486	0.422293	0.751082
		3	13.7959	0.131704	4.54923	0.199671	2.34872	0.687877	0.672657	52.9741	0.411514	2.62437	0.428552	0.355884	0.0964802	15.2894	10.7717	0.343004	0.0182691	1.35892	4.20703	0.0866525	0.22615	0.0818672	0.211506	9.18424	0.0149071	0.0161656	0.12483	0.301976	0.505649	0.0010403	0.010904	0.00488682	0.00218374	0.00881528	0.100074	64.0182	0.0779129	15.1255	3.16013	64.5743	49.6781	0.319156	0.0144922	2.82527	0.897022	0.420025	0.650378
	Seongsoo	1	13.236	0.0905999	5.24089	0.0590996	2.52787	0.23484	0.817814	63.3225	1.81399	2.92316	0.26644	0.187061	0.0771459	5.25347	12.007	0.237283	0.0099837	0.954362	7.97964	0.116749	0.217942	0.105341	0.179531	9.85779	0.011675	0.018691	0.153999	0.512433	0.705984	0.00180356	0.0172701	0.0113722	0.000807908	0.00807249	0.103129	88.7257	0.0789168	7.43102	1.8045	38.9956	39.6789	0.190945	0.0167161	3.26645	1.41504	0.814496	0.832447
		2	8.59459	0.0805707	4.85129	0.252799	6.63934	0.396502	1.00973	67.1978	2.06734	2.77072	0.392444	0.294219	0.0942933	10.3149	13.2176	0.34409	0.0145476	0.741617	7.79865	0.112353	0.203031	0.09803	0.244491	9.6866	0.0122193	0.0188447	0.146059	0.493636	0.692907	0.00157716	0.0104156	0.00702834	0.00179163	0.00742002	0.0962525	90.204	0.0689936	7.3601	1.78028	36.4261	39.9617	0.186836	0.0160125	3.1457	1.37626	0.827069	0.637575
		3	8.82824	0.080372	4.94498	0.447909	6.97085	0.502378	0.959354	64.9487	2.7262	2.62375	0.368557	0.29316	0.0987631	8.69006	12.0878	0.373774	0.0173326	1.05358	7.634	0.111535	0.196929	0.0921637	0.223296	9.76008	0.0129645	0.0183986	0.143256	0.487354	0.705833	0.00181406	0.0104689	0.00562993	0.00266745	0.00730736	0.0954791	91.2252	0.0838029	7.65266	1.82517	35.8513	39.5996	0.175192	0.0160511	3.07286	1.3466	0.798588	0.649456
	Cheongsim	1	7.79065	0.0649481	3.43091	0.254801	1.99696	0.460673	1.0344	42.2385	12.7927	1.97835	0.266555	0.163302	0.0625802	8.02552	7.31907	0.185131	0.0133447	0.608558	10.1344	0.127316	0.305567	0.0837012	0.241237	13.9594	0.0109764	0.0220786	0.208481	0.722804	1.09981	0.00131029	0.0210459	0.00671144	0.00121669	0.00276235	0.202024	116.042	0.0890218	15.7065	3.56206	43.3254	46.0743	0.246225	0.021741	2.95671	2.27211	0.888061	0.705578
		2	7.31257	0.0662664	3.50218	0.227124	2.44243	0.518394	1.17273	49.1641	8.0849	2.01146	0.288192	0.178282	0.0755699	7.49763	9.53571	0.231384	0.013451	0.770652	11.1529	0.131895	0.30802	0.0954622	0.289234	14.9862	0.0157285	0.022302	0.219588	0.734372	1.19984	0.00142839	0.0194845	0.00582472	0.0012321	0.00281181	0.222445	116.995	0.100943	15.8284	3.55442	46.1632	47.0639	0.262544	0.0229538	3.01069	2.45104	0.928377	0.609861
		3	7.07245	0.0662019	3.49994	0.279412	2.516	0.528522	1.11376	51.453	3.61805	2.02892	0.268985	0.166749	0.0780294	6.15307	9.53699	0.234444	0.0144625	0.775386	11.1657	0.133364	0.317778	0.0966128	0.330466	14.9549	0.0133983	0.0228194	0.215798	0.751771	1.17113	0.00149925	0.0162013	0.00574241	0.0019522	0.00306529	0.220161	119.674	0.0887747	15.7832	3.53363	45.2746	47.8062	0.25887	0.0210376	3.07329	2.46327	0.916684	0.58751
