# Supplementary material for: Metabolic Analysis of Four Cultivars of Liriope platyphylla
Source: Metabolites. 2019 Mar 26;9(3):59. doi: 10.3390/metabo9030059 (PMC6468586; doi:10.3390/metabo9030059)
Supplement: Supplementary file 1 [file metabolites-09-00059-s001.zip › metabolites-455010-supp/190324_Metabolites_Supplementary Table S3.xlsx]

## Sheet: Sheet1
Table S3: The raw data of metabolites obtained from Liriope platyphylla by using GC-TOFMS
Compounds	Liriope Tuber No.1 (1)		Liriope Tuber No.1 (2)		Liriope Tuber No.1 (3)		Cheongyangjaerae (1)		Cheongyangjaerae (2)		Cheongyangjaerae (3)		Seongsoo (1)		Seongsoo (2)		Seongsoo (3)		Cheongsim (1)		Cheongsim (2)		Cheongsim (3)
	R.T (min:sec)	Area	R.T (min:sec)	Area	R.T (min:sec)	Area	R.T (min:sec)	Area	R.T (min:sec)	Area	R.T (min:sec)	Area	R.T (min:sec)	Area	R.T (min:sec)	Area	R.T (min:sec)	Area	R.T (min:sec)	Area	R.T (min:sec)	Area	R.T (min:sec)	Area
Pyruvic acid	00:04:32.580000	307791	00:04:32.390000	318874	00:04:32.170000	303879	00:04:32.370000	226665	00:04:32.130000	216414	00:04:32.110000	209704	00:04:32.280000	266516	00:04:32.320000	254372	00:04:32.220000	246832	00:04:32.130000	302882	00:04:32.190000	301541	00:04:32.240000	307166
Lactic acid	00:04:38.010000	2768110	00:04:37.910000	3452077	00:04:37.670000	3100587	00:04:37.870000	2434634	00:04:37.690000	2706489	00:04:37.650000	2743704	00:04:37.740000	2559940	00:04:37.840000	3300231	00:04:37.670000	2995700	00:04:37.660000	3309384	00:04:37.670000	3910682	00:04:37.760000	4448314
Valine	00:05:01.570000	476993	00:05:01.400000	259037	00:05:01.200000	215066	00:05:01.350000	684559	00:05:01.260000	432513	00:05:01.150000	359786	00:05:01.310000	512398	00:05:01.330000	630253	00:05:01.220000	355427	00:05:01.130000	289073	00:05:01.240000	215001	00:05:01.320000	239443
Alanine	00:05:07.650000	125341117	00:05:07.650000	115629878	00:05:07.450000	121495535	00:05:07.650000	201909645	00:05:07.550000	165910248	00:05:07.500000	178963850	00:05:07.600000	188733252	00:05:07.650000	116012894	00:05:07.500000	118437813	00:05:07.500000	106875092	00:05:07.500000	98871909	00:05:07.550000	95200390
Glycolic acid	00:06:13.680000	1357579	00:06:13.540000	1198781	00:06:13.580000	1142467	00:06:13.580000	1171144	00:06:13.490000	1032121	00:06:13.490000	1062002	00:06:13.590000	1502065	00:06:13.550000	1323244	00:06:13.510000	1236450	00:06:13.490000	1148244	00:06:13.460000	1290726	00:06:13.550000	1300478
Valine	00:06:20.500000	7916887	00:06:20.400000	10455296	00:06:20.350000	11443270	00:06:20.400000	13484728	00:06:20.350000	15372395	00:06:20.350000	17268487	00:06:20.400000	13095884	00:06:20.400000	9380354	00:06:20.350000	13779190	00:06:20.350000	8059353	00:06:20.400000	10204837	00:06:20.350000	10197819
Serine	00:06:47.100000	106574680	00:06:46.800000	41610663	00:06:46.750000	31491138	00:06:47	90859173	00:06:46.750000	33010442	00:06:46.750000	47774211	00:06:47	99160125	00:06:46.850000	46385843	00:06:46.750000	38383308	00:06:46.800000	26554020	00:06:46.750000	33027320	00:06:46.800000	43651715
Ethanolamine	00:06:51.600000	12223755	00:06:51.600000	9664519	00:06:51.550000	8898435	00:06:51.600000	13735119	00:06:51.500000	9971299	00:06:51.550000	8436868	00:06:51.550000	11869902	00:06:51.600000	8606217	00:06:51.550000	8712968	00:06:51.550000	9679380	00:06:51.550000	8245809	00:06:51.550000	7908307
Glycerol	00:06:53.100000	48138643	00:06:53.050000	42824761	00:06:53	40650991	00:06:53	42149590	00:06:52.950000	36328467	00:06:52.950000	36650114	00:06:53.100000	46576487	00:06:53.050000	42461819	00:06:53	41224868	00:06:53	40561313	00:06:53	40706927	00:06:53	41368784
Leucine	00:06:54.240000	1846709	00:06:54.220000	2639383	00:06:54.140000	3035653	00:06:54.150000	3133989	00:06:54.050000	4568929	00:06:54.100000	4616609	00:06:54.250000	2667317	00:06:54.190000	3971474	00:06:54.120000	3932977	00:06:54.100000	2240242	00:06:54.160000	2410513	00:06:54.400000	2244562
Isoleucine	00:07:07.100000	3213443	00:07:07	4466757	00:07:07	4660826	00:07:07.050000	4158370	00:07:07	5771762	00:07:07	5559276	00:07:07.040000	3799173	00:07:07.050000	5297352	00:07:06.950000	4944487	00:07:06.960000	3656695	00:07:07	3896590	00:07:07.010000	3620733
Proline	00:07:11.900000	63761832	00:07:11.850000	90285563	00:07:11.850000	101691923	00:07:11.900000	130032109	00:07:11.850000	224913601	00:07:11.900000	198337330	00:07:11.900000	74909474	00:07:11.900000	139234610	00:07:11.850000	116584089	00:07:11.850000	110097069	00:07:11.850000	101374007	00:07:11.850000	82824769
Nicotinic acid	00:07:14.150000	180893	00:07:14.170000	196057	00:07:14.160000	159600	00:07:14.150000	174621	00:07:14.150000	169126	00:07:14.160000	193378	00:07:14.120000	166475	00:07:14.170000	164941	00:07:14.150000	173929	00:07:14.170000	150579	00:07:14.170000	212662	00:07:14.150000	180351
Glycine	00:07:15.400000	40053538	00:07:15.350000	33034501	00:07:15.300000	31830466	00:07:15.350000	42133593	00:07:15.300000	35840132	00:07:15.300000	34043919	00:07:15.350000	41681409	00:07:15.350000	37400121	00:07:15.300000	35199643	00:07:15.300000	27139730	00:07:15.300000	27196561	00:07:15.350000	27310765
Succinic acid	00:07:19.820000	11239356	00:07:19.770000	11346530	00:07:19.800000	10302442	00:07:19.790000	4582884	00:07:19.700000	3993126	00:07:19.720000	3917308	00:07:19.800000	7306809	00:07:19.790000	6663279	00:07:19.740000	6538243	00:07:19.750000	9915691	00:07:19.750000	9929302	00:07:19.740000	10119390
Glyceric acid	00:07:25.900000	4488462	00:07:25.920000	4240924	00:07:25.890000	3961430	00:07:25.900000	3311990	00:07:25.850000	2909279	00:07:25.880000	2933672	00:07:25.920000	3107640	00:07:25.910000	2740578	00:07:25.900000	2641966	00:07:25.840000	4191876	00:07:25.880000	4164685	00:07:25.860000	4277529
Fumaric acid	00:07:40.190000	1921841	00:07:40.150000	1952016	00:07:40.130000	1811450	00:07:40.180000	1247759	00:07:40.090000	1125457	00:07:40.180000	1124077	00:07:40.200000	1664730	00:07:40.150000	1516577	00:07:40.160000	1496326	00:07:40.100000	1746567	00:07:40.130000	1783322	00:07:40.120000	1795181
Serine	00:07:43.200000	48948796	00:07:43.250000	104070829	00:07:43.300000	112174016	00:07:43.200000	58216214	00:07:43.250000	113240415	00:07:43.250000	91958637	00:07:43.250000	72048343	00:07:43.350000	132029788	00:07:43.300000	123784208	00:07:43.200000	73851716	00:07:43.250000	95903162	00:07:43.250000	84723060
Threonine	00:07:57.130000	1882359	00:07:57.120000	3200384	00:07:57.180000	3464518	00:07:57.100000	3008426	00:07:57.050000	4453317	00:07:57.110000	4449530	00:07:57.120000	3383430	00:07:57.160000	4644652	00:07:57.100000	5014475	00:07:57.070000	2539700	00:07:57.050000	3128504	00:07:57.100000	3155783
β-Alanine	00:08:22.390000	1121992	00:08:22.310000	967150	00:08:22.310000	937994	00:08:22.350000	1987013	00:08:22.310000	1717052	00:08:22.320000	1708500	00:08:22.370000	1291868	00:08:22.320000	1087572	00:08:22.250000	1078255	00:08:22.350000	890982	00:08:22.290000	895976	00:08:22.300000	891126
Malic acid	00:08:51.300000	212716199	00:08:51.300000	217987195	00:08:51.250000	206010650	00:08:51.100000	127542939	00:08:51.100000	119246879	00:08:51.100000	119140194	00:08:51.200000	140562709	00:08:51.150000	130753116	00:08:51.150000	130939218	00:08:51.200000	191500507	00:08:51.250000	202625943	00:08:51.250000	201303382
Aspartic acid	00:09:07.900000	2321334	00:09:07.900000	6627100	00:09:07.950000	7221708	00:09:07.900000	3545002	00:09:07.900000	7659150	00:09:07.950000	8923310	00:09:08.230000	3348594	00:09:08.150000	5352129	00:09:08.100000	6739797	00:09:07.900000	6319687	00:09:07.900000	7009106	00:09:07.950000	7114293
Pyroglutamic acid	00:09:14.400000	629635674	00:09:14.350000	681347948	00:09:14.300000	663919560	00:09:14.300000	607991724	00:09:14.250000	631399179	00:09:14.350000	687193130	00:09:14.710000	902918829	00:09:14.490000	907059300	00:09:14.600000	871338886	00:09:14.250000	579443407	00:09:14.400000	664738966	00:09:14.400000	692595473
4-Aminobutyric acid	00:09:15.140000	56792682	00:09:15.150000	48042370	00:09:15.100000	45392718	00:09:15.100000	74706655	00:09:15.100000	62885732	00:09:15.100000	59013730	00:09:15.350000	74730086	00:09:15.310000	65484446	00:09:15.250000	66340838	00:09:15.050000	47066490	00:09:15.100000	47352271	00:09:15.100000	47111719
Threonic acid	00:09:24.100000	20387326	00:09:24.100000	19437232	00:09:24.150000	18577656	00:09:24.050000	7578685	00:09:24.050000	6679980	00:09:24.150000	6559399	00:09:24.200000	10066652	00:09:24.150000	9353099	00:09:24.150000	9469306	00:09:24.100000	15087539	00:09:24.100000	16222828	00:09:24.150000	15764206
Arginine	00:09:53.790000	191318	00:09:53.790000	3177612	00:09:53.830000	4596172	00:09:53.750000	507474	00:09:53.750000	1227244	00:09:53.850000	2590180	00:09:53.790000	842704	00:09:53.860000	3412377	00:09:53.850000	6009053	00:09:53.790000	3495455	00:09:53.800000	3070896	00:09:53.810000	3761090
Glutamic acid	00:09:55.850000	13068933	00:09:55.900000	16702110	00:09:55.900000	14337365	00:09:55.800000	12149393	00:09:55.850000	13945701	00:09:55.900000	8725866	00:09:55.900000	11661245	00:09:55.900000	13629676	00:09:55.850000	12870502	00:09:55.850000	14190325	00:09:55.900000	15856272	00:09:55.850000	14991980
Phenylalanine	00:10:03.450000	727388	00:10:03.530000	995176	00:10:03.490000	1011326	00:10:03.480000	1064163	00:10:03.450000	1135173	00:10:03.510000	1251565	00:10:03.520000	1100026	00:10:03.500000	1272805	00:10:03.550000	1324986	00:10:03.480000	858498	00:10:03.470000	1021766	00:10:03.480000	1050332
p-Hydroxybenzoic acid	00:10:04.400000	178104	00:10:04.640000	91944	00:10:04.620000	63420	00:10:04.670000	139739	00:10:04.690000	104137	00:10:04.810000	63393	00:10:04.630000	162157	00:10:04.670000	94871	00:10:04.660000	75530	00:10:04.590000	92070	00:10:04.660000	78755	00:10:04.640000	77297
Xylose	00:10:08.600000	287971	00:10:08.510000	238037	00:10:08.670000	212758	00:10:08.470000	272205	00:10:08.460000	187021	00:10:08.600000	187997	00:10:08.470000	238356	00:10:08.720000	216142	00:10:08.700000	215338	00:10:08.550000	298251	00:10:08.700000	310354	00:10:08.600000	283181
Asparagine	00:10:20.150000	10559503	00:10:20.300000	36951327	00:10:20.300000	38030125	00:10:20.200000	18588760	00:10:20.250000	31040527	00:10:20.250000	30468129	00:10:20.350000	36045050	00:10:20.520000	89620111	00:10:20.530000	93519517	00:10:20.200000	27395018	00:10:20.250000	33023669	00:10:20.250000	33867185
Ribitol (Internal Std)	00:10:39.850000	14853965	00:10:39.850000	14558867	00:10:39.900000	13338486	00:10:39.850000	14841160	00:10:39.850000	13275911	00:10:39.850000	12972246	00:10:39.920000	14259042	00:10:39.900000	13498355	00:10:39.830000	13415797	00:10:39.850000	13718374	00:10:39.860000	13520810	00:10:39.890000	13460728
Vanillic acid	00:11:05.190000	39547	00:11:05.150000	40672	00:11:05.190000	37354	00:11:05.150000	119998	00:11:05.130000	106632	00:11:05.190000	114354	00:11:05.250000	115106	00:11:05.140000	100158	00:11:05.200000	98034	00:11:05.140000	37895	00:11:05.190000	38018	00:11:05.200000	41261
Glutamine	00:11:06.650000	75940915	00:11:06.900000	169440192	00:11:06.500000	47153616	00:11:06.450000	43436531	00:11:06.600000	81738381	00:11:06.350000	5338266	00:11:06.500000	25865718	00:11:06.450000	27905665	00:11:06.450000	36574085	00:11:06.900000	175495495	00:11:06.700000	109314396	00:11:06.450000	48701604
Shikimic acid	00:11:17.400000	2798229	00:11:17.450000	2867402	00:11:17.400000	2581858	00:11:17.260000	1882932	00:11:17.250000	1711161	00:11:17.280000	1619325	00:11:17.380000	2195885	00:11:17.320000	1971559	00:11:17.370000	1921894	00:11:17.440000	2860014	00:11:17.370000	2969008	00:11:17.370000	2904793
Citric acid	00:11:23.050000	166851641	00:11:23.050000	166023415	00:11:23.050000	153364938	00:11:22.700000	61280673	00:11:22.700000	56407414	00:11:22.700000	54574640	00:11:22.950000	113782066	00:11:22.900000	105268997	00:11:22.850000	102416191	00:11:22.950000	139027126	00:11:23	150796177	00:11:23	150297999
Quinic acid	00:11:37.750000	3019305	00:11:37.850000	2997365	00:11:37.800000	2828585	00:11:37.730000	1430741	00:11:37.760000	1282105	00:11:37.830000	1298190	00:11:37.810000	1470524	00:11:37.810000	1299250	00:11:37.820000	1280928	00:11:37.800000	2771446	00:11:37.800000	3007631	00:11:37.850000	2963522
Fructose	00:11:42.900000	577867352	00:11:42.950000	599757654	00:11:42.900000	564695727	00:11:42.850000	524074983	00:11:42.750000	478415523	00:11:42.800000	486663396	00:11:43.200000	715729006	00:11:43.050000	692317563	00:11:43.050000	696157625	00:11:43.450000	896973498	00:11:43.240000	883991671	00:11:43.500000	898544330
Fructose	00:11:46.750000	398742796	00:11:46.750000	419198693	00:11:46.700000	390584173	00:11:46.600000	360197502	00:11:46.600000	333212576	00:11:46.650000	343795849	00:11:47	549414415	00:11:46.950000	525287919	00:11:46.850000	527700715	00:11:47.200000	694932915	00:11:47.200000	697879577	00:11:47.250000	712361436
Galactose	00:11:50.940000	1114472	00:11:50.930000	1020705	00:11:50.960000	870882	00:11:50.950000	1263051	00:11:50.870000	1113427	00:11:50.830000	1010705	00:11:50.950000	1125278	00:11:51.100000	931300	00:11:51.060000	1124283	00:11:51.150000	1221234	00:11:51.200000	1364833	00:11:51.250000	1194972
Glucose	00:11:53.500000	146213909	00:11:53.550000	147249276	00:11:53.500000	137216582	00:11:53.600000	208744839	00:11:53.550000	190135670	00:11:53.550000	196212200	00:11:53.500000	105959281	00:11:53.250000	99349285	00:11:53.450000	102666578	00:11:53.750000	215468280	00:11:53.750000	214012485	00:11:53.750000	212453265
Mannose	00:12:01.850000	29830823	00:12:01.900000	30509184	00:12:01.850000	27763899	00:12:01.900000	45103436	00:12:01.900000	40126899	00:12:01.900000	40994010	00:12:02	25730407	00:12:01.900000	24030807	00:12:01.850000	24486096	00:12:02	48865734	00:12:02	48058581	00:12:02	47565228
Mannitol	00:12:08.750000	6212485	00:12:08.750000	6348147	00:12:08.750000	5714941	00:12:08.750000	6045210	00:12:08.750000	5606330	00:12:08.750000	5448662	00:12:08.830000	11613931	00:12:08.810000	11164065	00:12:08.850000	10713691	00:12:08.850000	12182757	00:12:08.850000	12552413	00:12:08.850000	12339229
p-Coumaric acid	00:12:19.790000	352109	00:12:19.850000	217926	00:12:19.850000	168593	00:12:19.760000	276247	00:12:19.750000	192569	00:12:19.910000	141449	00:12:19.890000	246255	00:12:19.890000	140593	00:12:19.880000	140449	00:12:19.900000	288716	00:12:19.890000	263446	00:12:19.880000	218081
Inositol	00:13:10.700000	35307386	00:13:10.750000	33538591	00:13:10.750000	31390524	00:13:10.650000	12930443	00:13:10.650000	11596317	00:13:10.650000	11636389	00:13:10.750000	20177164	00:13:10.750000	18577305	00:13:10.650000	18065758	00:13:10.750000	31169621	00:13:10.750000	33140047	00:13:10.750000	33157427
Ferulic acid	00:13:17.800000	25949	00:13:17.890000	20831	00:13:17.830000	17842	00:13:17.810000	18725	00:13:17.890000	13324	00:13:18.010000	13495	00:13:17.990000	25717	00:13:17.890000	21289	00:13:17.880000	24337	00:13:17.880000	17975	00:13:17.890000	19313	00:13:17.880000	20181
Tryptophan	00:14:01.560000	73925	00:14:01.670000	182843	00:14:01.650000	218109	00:14:01.400000	110423	00:14:01.670000	146284	00:14:01.580000	236991	00:14:01.670000	142358	00:14:01.660000	196368	00:14:01.650000	232530	00:14:01.680000	183068	00:14:01.660000	181869	00:14:01.660000	194676
Sinapic acid	00:14:11.460000	7886.7	00:14:11.580000	16825	00:14:11.350000	28040	00:14:11.460000	8383.1	00:14:11.510000	6202.2	00:14:11.660000	28328	00:14:11.400000	11520	00:14:11.410000	24184	00:14:11.450000	35786	00:14:11.510000	16691	00:14:11.740000	16659	00:14:11.440000	26278
Sucrose	00:16:07.390000	605224155	00:16:07.450000	605942785	00:16:07.480000	573577640	00:16:07.400000	700154422	00:16:07.450000	653781367	00:16:07.480000	644437005	00:16:07.610000	565782614	00:16:07.440000	539416719	00:16:07.500000	531259722	00:16:07.460000	632064977	00:16:07.450000	636342694	00:16:07.430000	643505624
Trehalose	00:16:39.340000	3715486	00:16:39.410000	3711588	00:16:39.390000	3485333	00:16:39.470000	4678324	00:16:39.410000	4159830	00:16:39.400000	4140171	00:16:39.430000	2722689	00:16:39.560000	2521980	00:16:39.400000	2350335	00:16:39.420000	3377810	00:16:39.560000	3549804	00:16:39.410000	3484585
Raffinose	00:19:46.580000	692195491	00:19:46.670000	658688132	00:19:46.540000	591090796	00:19:47.350000	1077286706	00:19:47.090000	855767842	00:19:47.010000	837673824	00:19:46.620000	556039686	00:19:46.490000	491692271	00:19:46.460000	480973733	00:19:46.510000	594353388	00:19:46.650000	624164424	00:19:46.650000	609428665
